# Supplementary material for: Identification and Characterization of LRR-RLK Family Genes in Potato Reveal Their Involvement in Peptide Signaling of Cell Fate Decisions and Biotic/Abiotic Stress Responses
Source: Cells. 2018 Aug 27;7(9):120. doi: 10.3390/cells7090120 (PMC6162732; doi:10.3390/cells7090120)
Supplement: Supplementary file 1 [file cells-07-00120-s001.zip]

Archive with 7 entries (7 files):
- Sup File 1.xlsx
- Sup File 2.pdf
- Sup File 3.pdf
- Sup File 4.pdf
- Sup File 5.pdf
- Sup File 6.pdf
- Sup File 7.xlsx
