# Supplementary material for: Identification and Characterization of LRR-RLK Family Genes in Potato Reveal Their Involvement in Peptide Signaling of Cell Fate Decisions and Biotic/Abiotic Stress Responses
Source: Cells. 2018 Aug 27;7(9):120. doi: 10.3390/cells7090120 (PMC6162732; doi:10.3390/cells7090120)
Supplement: Supplementary file 1 [file cells-07-00120-s001.zip › Sup File 1.xlsx]

## Sheet: Sheet1
StLRR-RLK117_F	GAATGGGAGCTTAGGTGAAATGT
StLRR-RLK117_R	CGTAATCGGAATCCAGCAGAATA
StWUS_F	TAACAACAGTTTCATGTGCAGG
StWUS_R	TGAATTTGTTCAGCAGTTGGAG
StLRR-RLK061_F	CTGGTAATCTTCCTGTTGGACT
StLRR-RLK061_R	CTTGAATCCTGAAAACCCTTCG
StLRR-RLK098_F	CTTAACGGGTCCTATTCCTACC
StLRR-RLK098_R	TCGAACGAGTGAAGAACAGTTA
StLRR-RLK042_F	CATGTCTGCTATTGCTGGTTCTT
StLRR-RLK042_R	TTTCCCATCAGTCATTTTCCTAA
StLRR-RLK052_F	ATGTATCGCGGAATCAGTTAGT
StLRR-RLK052_R	CTCTCTCATGAGGTCGACTAAC
StLRR-RLK004_F	GCGTATTTCTTACTCGTGTTCC
StLRR-RLK004_R	ACTAGAGTTTTAGCCTGTCGTC
StLRR-RLK010_F	CCTGAAGTTTCTCAGATTCCCT
StLRR-RLK010_R	GAGTGTGACAAGAATAAGTGGC
StLRR-RLK196_F	CTCTCTGAGAACCACCTTACAG
StLRR-RLK196_R	TCTTACTAAGAACAAGCCGGTT
StLRR-RLK164_F	GAGATGGGAGCTTTAGAGGATC
StLRR-RLK164_R	GCATTGCCAAAAAGGTCTAAGA
StLRR-RLK143_F	AAAGTTTCAGATTTCGGGGTTG
StLRR-RLK143_R	ACCAAAGCTGTAAATGTCGTTC
StLRR-RLK173_F	GCTGCTATACTTGGTATTGCTCT
StLRR-RLK173_R	TCAGTCATCCTCATAATGTCCTC
