# Supplementary material for: Identification and Characterization of LRR-RLK Family Genes in Potato Reveal Their Involvement in Peptide Signaling of Cell Fate Decisions and Biotic/Abiotic Stress Responses
Source: Cells. 2018 Aug 27;7(9):120. doi: 10.3390/cells7090120 (PMC6162732; doi:10.3390/cells7090120)
Supplement: Supplementary file 1 [file cells-07-00120-s001.zip › Sup File 7.xlsx]

## Sheet: Cluster
Chr	Cluster Genes	Access Number	Distance（Kb）	Similarity
ch01	StLRR-RLK008	PGSC0003DMT400047024
	StLRR-RLK009	PGSC0003DMT400047023	5.857	0.679
	StLRR-RLK011	PGSC0003DMT400032797
	StLRR-RLK012	PGSC0003DMT400032784	64.957	0.2136
ch02	StLRR-RLK021	PGSC0003DMT400026802
	StLRR-RLK022	PGSC0003DMT400026813	11.949	0.607
	StLRR-RLK023	PGSC0003DMT400026824	3.488	0.734
	StLRR-RLK024	PGSC0003DMT400026739	7.428	0.325
	StLRR-RLK029	PGSC0003DMT400073277
	StLRR-RLK030	PGSC0003DMT400073281	1.268	0.644
	StLRR-RLK031	PGSC0003DMT400073105	24.95	0.321
	StLRR-RLK032	PGSC0003DMT400073110	10.137	0.403
	StLRR-RLK033	PGSC0003DMT400073117	6.535	0.431
	StLRR-RLK034	PGSC0003DMT400073121	10.645	0.327
	StLRR-RLK035	PGSC0003DMT400073122	1.019	0.292
	StLRR-RLK036	PGSC0003DMT400073289	29.316	0.216
	StLRR-RLK042	PGSC0003DMT400078706
	StLRR-RLK043	PGSC0003DMT400078707	48.898	0.537
ch03	StLRR-RLK048	PGSC0003DMT400068787
	StLRR-RLK049	PGSC0003DMT400068782	1.216	0.517
	StLRR-RLK066	PGSC0003DMT400008336
	StLRR-RLK067	PGSC0003DMT400008335	23.529	0.879
	StLRR-RLK068	PGSC0003DMT400039527
	StLRR-RLK069	PGSC0003DMT400039509	105.463	0.269
	StLRR-RLK070	PGSC0003DMT400039213
	StLRR-RLK071	PGSC0003DMT400039198	128.174	0.423
	StLRR-RLK078	PGSC0003DMT400023732
	StLRR-RLK079	PGSC0003DMT400023733	27.577	0.277
	StLRR-RLK080	PGSC0003DMT400023681	58.96	0.446
ch04	StLRR-RLK087	PGSC0003DMT400060792
	StLRR-RLK088	PGSC0003DMT400060788	42.527	0.853
	StLRR-RLK089	PGSC0003DMT400060777	26.595	0.846
	StLRR-RLK090	PGSC0003DMT400060766	2.195	0.866
	StLRR-RLK091	PGSC0003DMT400060641	51.465	0.86
	StLRR-RLK092	PGSC0003DMT400060712
	StLRR-RLK093	PGSC0003DMT400085570	22.649	0.391
	StLRR-RLK094	PGSC0003DMT400060547
	StLRR-RLK095	PGSC0003DMT400060535	34.677	0.465
	StLRR-RLK106	PGSC0003DMT400045658
	StLRR-RLK107	PGSC0003DMT400045667	104.187	0.503
	StLRR-RLK108	PGSC0003DMT400071897	82.928	0.498
	StLRR-RLK109	PGSC0003DMT400071885	61.447	0.518
	StLRR-RLK110	PGSC0003DMT400071877	18.502	0.55
	StLRR-RLK111	PGSC0003DMT400016372	13.331	0.794
	StLRR-RLK112	PGSC0003DMT400012744
	StLRR-RLK113	PGSC0003DMT400012733	36.782	0.575
ch06	StLRR-RLK133	PGSC0003DMT400053742
	StLRR-RLK134	PGSC0003DMT400053703	85.731	0.488
	StLRR-RLK135	PGSC0003DMT400053696	0.961	0.424
	StLRR-RLK136	PGSC0003DMT400053693	13.282	0.434
	StLRR-RLK141	PGSC0003DMT400070944
	StLRR-RLK142	PGSC0003DMT400070937	153.314	0.325
ch07	StLRR-RLK156	PGSC0003DMT400070664
	StLRR-RLK157	PGSC0003DMT400070666	1.903	0.55
	StLRR-RLK162	PGSC0003DMT400013987
	StLRR-RLK163	PGSC0003DMT400013991	9.561	0.43
ch08	StLRR-RLK175	PGSC0003DMT400077438
	StLRR-RLK176	PGSC0003DMT400077419	10.514	0.732
	StLRR-RLK177	PGSC0003DMT400077423	4.332	0.812
	StLRR-RLK181	PGSC0003DMT400094227
	StLRR-RLK182	PGSC0003DMT400050989	92.496	0.17
	StLRR-RLK183	PGSC0003DMT400050997	3.68	0.547
	StLRR-RLK184	PGSC0003DMT400056576	21.725	0.42
	StLRR-RLK185	PGSC0003DMT400056585	5.083	0.64
ch09	StLRR-RLK195	PGSC0003DMT400040874
	StLRR-RLK196	PGSC0003DMT400040886	45.266	0.296
	StLRR-RLK202	PGSC0003DMT400055650
	StLRR-RLK203	PGSC0003DMT400055685	94.799	0.434
ch10	StLRR-RLK208	PGSC0003DMT400071263
	StLRR-RLK209	PGSC0003DMT400080229	13.285	0.413
ch11	StLRR-RLK221	PGSC0003DMT400059857
	StLRR-RLK222	PGSC0003DMT400059855	0.137	0.443
ch12	StLRR-RLK232	PGSC0003DMT400075495
	StLRR-RLK233	PGSC0003DMT400075494	0.133	0.84
ch00	StLRR-RLK237	PGSC0003DMT400036257
	StLRR-RLK238	PGSC0003DMT400036250	96.962	0.404
	StLRR-RLK239	PGSC0003DMT400036243	39.407	0.435

## Sheet: Tandem
Chr	Tandem Genes	Access Number	Distance（Kb）	Similarity
ch02	StLRR-RLK022	PGSC0003DMT400026813	11.949
	StLRR-RLK023	PGSC0003DMT400026824	3.488	0.734
ch03	StLRR-RLK066	PGSC0003DMT400008336
	StLRR-RLK067	PGSC0003DMT400008335	23.529	0.879
ch04	StLRR-RLK087	PGSC0003DMT400060792
	StLRR-RLK088	PGSC0003DMT400060788	42.527	0.853
	StLRR-RLK089	PGSC0003DMT400060777	26.595	0.846
	StLRR-RLK090	PGSC0003DMT400060766	2.195	0.866
	StLRR-RLK091	PGSC0003DMT400060641	51.465	0.86
	StLRR-RLK110	PGSC0003DMT400071877	18.502
	StLRR-RLK111	PGSC0003DMT400016372	13.331	0.794
ch08	StLRR-RLK175	PGSC0003DMT400077438
	StLRR-RLK176	PGSC0003DMT400077419	10.514	0.732
	StLRR-RLK177	PGSC0003DMT400077423	4.332	0.812
ch12	StLRR-RLK232	PGSC0003DMT400075495
	StLRR-RLK233	PGSC0003DMT400075494	0.133	0.84

## Sheet: Segmental
Segmental Duplication Pair	Segmental Duplication Gene 1	Access Number 1	Segmental Duplication Gene 2	Access Number 2
Pair01	StLRR-RLK029	PGSC0003DMT400073277	StLRR-RLK048	PGSC0003DMT400068787
Pair02	StLRR-RLK034	PGSC0003DMT400073121	StLRR-RLK049	PGSC0003DMT400068782
Pair03	StLRR-RLK040	PGSC0003DMT400009133	StLRR-RLK116	PGSC0003DMT400009520
Pair04	StLRR-RLK040	PGSC0003DMT400009133	StLRR-RLK051	PGSC0003DMT400058132
Pair05	StLRR-RLK046	PGSC0003DMT400003278	StLRR-RLK020	PGSC0003DMT400017876
Pair06	StLRR-RLK075	PGSC0003DMT400063400	StLRR-RLK146	PGSC0003DMT400083089
Pair07	StLRR-RLK119	PGSC0003DMT400037779	StLRR-RLK120	PGSC0003DMT400078542
Pair08	StLRR-RLK142	PGSC0003DMT400070937	StLRR-RLK060	PGSC0003DMT400013468
Pair09	StLRR-RLK164	PGSC0003DMT400024269	StLRR-RLK037	PGSC0003DMT400081228
Pair10	StLRR-RLK207	PGSC0003DMT400084287	StLRR-RLK016	PGSC0003DMT400001921
